# Supplementary material for: GOLPH3-mTOR Crosstalk and Glycosylation: A Molecular Driver of Cancer Progression
Source: Cells. 2025 Mar 14;14(6):439. doi: 10.3390/cells14060439 (PMC11941073; doi:10.3390/cells14060439)
Supplement: Supplementary file 1 [file cells-14-00439-s001.zip]

Archive with 1 entries (1 files):
- cells-3470496-supplementary.pdf
